# Supplementary material for: Ketogenic Diet Promotes Reward Learning by Upregulating Hippocampal CAMK2A Expression and Activating Dopamine Synaptic Signaling
Source: Int J Mol Sci. 2026 Apr 17;27(8):3587. doi: 10.3390/ijms27083587 (PMC13116303; doi:10.3390/ijms27083587)
Supplement: Supplementary file 1 [file ijms-27-03587-s001.zip]

Archive with 1 entries (1 files):
- ijms-4231942-supplementary.pdf
